# Supplementary material for: Real-World Data in Pharmacovigilance Database Provides a New Perspective for Understanding the Risk of Clostridium difficile Infection Associated with Antibacterial Drug Exposure
Source: Antibiotics (Basel). 2023 Jun 27;12(7):1109. doi: 10.3390/antibiotics12071109 (PMC10376141; doi:10.3390/antibiotics12071109)
Supplement: Supplementary file 1 [file antibiotics-12-01109-s001.zip]

Archive with 1 entries (1 files):
- antibiotics-2441883-supplementary.pdf
